# Supplementary material for: Characterization of Xanthophyll Pigments, Photosynthetic Performance, Photon Energy Dissipation, Reactive Oxygen Species Generation and Carbon Isotope Discrimination during Artemisinin-Induced Stress in Arabidopsis thaliana
Source: PLoS One. 2015 Jan 30;10(1):e0114826. doi: 10.1371/journal.pone.0114826 (PMC4312038; doi:10.1371/journal.pone.0114826)
Supplement: S1 File [file pone.0114826.s001.zip]

Archive with 24 entries (21 files):
- S1 File/
- S1 File/Fig 1.xls
- __MACOSX/
- __MACOSX/S1 File/
- __MACOSX/S1 File/._Fig 1.xls
- S1 File/Fig 10.xls
- __MACOSX/S1 File/._Fig 10.xls
- S1 File/Fig 2.xls
- __MACOSX/S1 File/._Fig 2.xls
- S1 File/Fig 3.xls
- __MACOSX/S1 File/._Fig 3.xls
- S1 File/Fig 4.xls
- __MACOSX/S1 File/._Fig 4.xls
- S1 File/Fig 5.xls
- __MACOSX/S1 File/._Fig 5.xls
- S1 File/Fig 6.xls
- __MACOSX/S1 File/._Fig 6.xls
- S1 File/Fig 7.xls
- __MACOSX/S1 File/._Fig 7.xls
- S1 File/Fig 8.xls
- __MACOSX/S1 File/._Fig 8.xls
- S1 File/Fig 9.xls
- __MACOSX/S1 File/._Fig 9.xls
- __MACOSX/._S1 File
