# Supplementary material for: Characterization of Xanthophyll Pigments, Photosynthetic Performance, Photon Energy Dissipation, Reactive Oxygen Species Generation and Carbon Isotope Discrimination during Artemisinin-Induced Stress in Arabidopsis thaliana
Source: PLoS One. 2015 Jan 30;10(1):e0114826. doi: 10.1371/journal.pone.0114826 (PMC4312038; doi:10.1371/journal.pone.0114826)
Supplement: S1 File [file pone.0114826.s001.zip › S1 File/Fig 1.xls]

## Sheet: Sheet1
	Fig. 1			(A)							(B)

## Sheet: Sheet2
Artemisinin
		µM					SDE
Chl a	0	40	80	160
	8604	6217.2	7500.57	3268.38	1025.34	765.749	619.465	696.2

## Sheet: Sheet3
Artemisinin
		µM					SDE
Chl b	0	40	80	160
	3693.53	3628.02	2467.71	2002.2	424.973	281.64	256.997	298.68
