# Supplementary material for: Characterization of Xanthophyll Pigments, Photosynthetic Performance, Photon Energy Dissipation, Reactive Oxygen Species Generation and Carbon Isotope Discrimination during Artemisinin-Induced Stress in Arabidopsis thaliana
Source: PLoS One. 2015 Jan 30;10(1):e0114826. doi: 10.1371/journal.pone.0114826 (PMC4312038; doi:10.1371/journal.pone.0114826)
Supplement: S1 File [file pone.0114826.s001.zip › S1 File/Fig 10.xls]

## Sheet: Sheet1
		Fig. 10

## Sheet: Sheet2
		Artemisinin					SDE
	0	40	80	160
Control					0.003	0.018	0.021	0.027
Artemisinin	1.13236	1.082	1.085	1.057
