# Supplementary material for: Characterization of Xanthophyll Pigments, Photosynthetic Performance, Photon Energy Dissipation, Reactive Oxygen Species Generation and Carbon Isotope Discrimination during Artemisinin-Induced Stress in Arabidopsis thaliana
Source: PLoS One. 2015 Jan 30;10(1):e0114826. doi: 10.1371/journal.pone.0114826 (PMC4312038; doi:10.1371/journal.pone.0114826)
Supplement: S1 File [file pone.0114826.s001.zip › S1 File/Fig 2.xls]

## Sheet: Sheet1
									Artemisinin (µM)			Fv/Fm			ФII			ETR
												40	80	160	40	80	160	40	80	160
									Days 1			+ +	+ +	+ + +	+ +	+ +	+ +	+ +	+ +	+ +
									2			+ +	+ +	+ + +	¯ ¯	¯ ¯	¯ ¯	¯ ¯	¯ ¯	¯ ¯
									3			+ + +	+ +	+ + +	¯ ¯	+ +	¯ ¯	¯ ¯	¯ ¯	¯ ¯
									4			+ +	+ +	+ + +	+ +	¯ ¯	+ +	+ +	¯ ¯	+ +
									5			+ +	+ +	+ +	+ +	+ +	+ +	+ +	+ +	+ + +
									6			+ +	+ +	+ + +	+ +	+ + +	+ + +	+ +	+ + +	+ + +
									7			+ +	+ + +	+ + +	+ +	+ + +	+ + +	+ +	+ + +	+ + +
		Fig. 2

## Sheet: Sheet2
			Days								SDE
Artemisinin	1	2	3	4	5	6	7
Control	0.8373	0.8373	0.8553	0.8373	0.84473	0.8373	0.8373	0.009594	0.009594	0.010568	0.009594	0.013533	0.009594	0.009594
40 µM	0.773	0.75369	0.77391	0.75732	0.78536	0.75832	0.79637	0.004387	0.005588	0.004387	0.005862	0.007168	0.007269	0.011046
80 µM	0.76081	0.76135	0.76081	0.75532	0.76097	0.75767	0.76622	0.002872	0.005522	0.002872	0.005576	0.00262	0.005842	0.003665
160 µM	0.76406	0.75988	0.7742	0.76195	0.77379	0.76387	0.77136	0.012891	0.005361	0.01412	0.005859	0.014193	0.005146	0.014332
	Fv/Fm

## Sheet: Sheet4
			Days								SDE
Artemisinin	1	2	3	4	5	6	7
Control	0.355	0.48349	0.42369	0.41216	0.42549	0.48782	0.45522	0.05538	0.040998	0.050763	0.050357	0.051267	0.033266	0.045878
40 µM	0.468	0.46933	0.30709	0.28536	0.21071	0.18591	0.14369	0.045055	0.032472	0.041309	0.038622	0.040816	0.038618	0.043504
80 µM	0.50558	0.46324	0.40473	0.35833	0.27536	0.20818	0.17922	0.036069	0.048064	0.039099	0.03558	0.038607	0.041126	0.043862
160 µM	0.49844	0.50236	0.38829	0.2646	0.20453	0.11009	0.08791	0.038307	0.038499	0.037785	0.037988	0.039393	0.045828	0.046398
	Φ II

## Sheet: Sheet3
			Days								SDE
Artemisinin	1	2	3	4	5	6	7
Control	14.12	20.1156	17.3022	16.7578	17.3711	20.3267	18.7622	2.36847	2.17662	2.37486	2.31478	2.40134	1.89348	2.25313
40 µM	19.3778	19.4733	11.9022	10.9244	7.51556	6.45556	4.45111	2.2709	1.79387	1.40035	1.14553	0.882294	0.620741	0.703821
80 µM	21.1	19.14	16.4356	14.3133	10.4667	7.41333	6.02889	2.04615	2.38819	1.76229	1.38781	1.08835	0.931329	0.873053
160 µM	20.8022	20.9844	15.66	9.99778	7.23778	2.85778	1.83778	2.12188	2.14536	1.61587	0.991784	0.664997	0.520353	0.402727
	ETR
