# Supplementary material for: Characterization of Xanthophyll Pigments, Photosynthetic Performance, Photon Energy Dissipation, Reactive Oxygen Species Generation and Carbon Isotope Discrimination during Artemisinin-Induced Stress in Arabidopsis thaliana
Source: PLoS One. 2015 Jan 30;10(1):e0114826. doi: 10.1371/journal.pone.0114826 (PMC4312038; doi:10.1371/journal.pone.0114826)
Supplement: S1 File [file pone.0114826.s001.zip › S1 File/Fig 3.xls]

## Sheet: Sheet1
									Artemisinin (µM)			ФNPQ			NPQ			ФNO
												40	80	160	40	80	160	40	80	160
									Days 1			+ +	+ +	+ +	+ +	+ +	+ +	+ +	¯ ¯	¯ ¯
									2			¯ ¯	¯ ¯	¯ ¯	¯ ¯	¯ ¯	¯ ¯	¯ ¯	¯ ¯	¯ ¯
									3			¯ ¯	¯ ¯	¯ ¯	+ +	+ +	+ +	+ +	¯ ¯	¯ ¯
									4			+ +	+ +	+ + +	+ +	+ +	+ + +	+ +	+ +	+ + +
									5			+ +	+ +	+ + +	+ +	+ +	+ + +	+ +	+ +	+ + +
									6			+ +	¯ ¯	¯ ¯	+ +	+ +	+ + +	+ +	+ +	+ + +
									7			+ +	+ +	+ +	+ +	+ +	+ +	+ +	+ +	+ + +
		Fig. 3

## Sheet: Sheet3
			Days								SE
Artemisinin	1	2	3	4	5	6	7
Control	0.21189	0.153	0.21633	0.23	0.22127	0.15473	0.16567	0.042036	0.02364	0.0314	0.032599	0.031266	0.021708	0.02345
40 µM	0.14822	0.1237	0.15711	0.12596	0.1356	0.09649	0.11933	0.028368	0.016954	0.020776	0.015899	0.016627	0.010672	0.013901
80 µM	0.08111	0.18669	0.1572	0.13576	0.13522	0.13858	0.12904	0.016957	0.030711	0.023268	0.018274	0.01719	0.033721	0.015331
160 µM	0.15442	0.14244	0.14642	0.11596	0.0924	0.12544	0.0976	0.023559	0.021725	0.02124	0.01441	0.010066	0.01435	0.011133
		ФNPQ

## Sheet: Sheet4
			Days								SDE
Artemisinin	1	2	3	4	5	6	7
Control	0.37	0.3635	0.36053	0.359	0.35378	0.35756	0.376	0.049547	0.039463	0.048648	0.048835	0.049591	0.028403	2.2426
40 µM	0.345	0.4075	0.53584	0.58873	0.65376	0.71764	0.737	0.043247	0.032244	0.036536	0.033827	0.033975	0.033465	0.03805
80 µM	0.41822	0.35133	0.43807	0.50609	0.58947	0.65336	0.69213	0.033194	0.047513	0.035321	0.031221	0.03278	0.036594	0.038692
160 µM	0.3472	0.35531	0.4654	0.61947	0.70307	0.76524	0.81449	0.036798	0.03898	0.03348	0.032769	0.034558	0.039409	0.041358
		ФNO

## Sheet: Sheet2
			Days								SDE
Artemisinin	1	2	3	4	5	6	7
Control	0.163	0.1126	0.16604	0.17858	0.17496	0.11233	0.1182	0.0354	0.015643	0.02165	0.023206	0.022201	0.0143	0.015036
40 µM	0.122	0.0792	0.07489	0.05349	0.05136	0.03302	0.04049	0.020612	0.01044	0.009599	0.006558	0.006196	0.003641	0.004742
80 µM	0.05276	0.14738	0.09264	0.06811	0.05747	0.05936	0.04644	0.010006	0.022377	0.013097	0.00893	0.007172	0.020537	0.005498
160 µM	0.1194	0.10833	0.08073	0.04702	0.03187	0.04127	0.02942	0.016557	0.015568	0.011222	0.005739	0.003463	0.004758	0.003423
	NPQ
