# Supplementary material for: Characterization of Xanthophyll Pigments, Photosynthetic Performance, Photon Energy Dissipation, Reactive Oxygen Species Generation and Carbon Isotope Discrimination during Artemisinin-Induced Stress in Arabidopsis thaliana
Source: PLoS One. 2015 Jan 30;10(1):e0114826. doi: 10.1371/journal.pone.0114826 (PMC4312038; doi:10.1371/journal.pone.0114826)
Supplement: S1 File [file pone.0114826.s001.zip › S1 File/Fig 4.xls]

## Sheet: Sheet1
	Fig. 4

## Sheet: Sheet4
			Days								SDE
	1	2	3	4	5	6	7
0	0.50016	0.36084	0.45038	0.46869	0.46336	0.36376	0.36871	0.057144	0.042368	0.050515	0.052222	0.051388	0.041221	0.041372
40 µM	0.41951	0.28953	0.2748	0.21878	0.21673	0.15773	0.18349	0.048332	0.033912	0.031911	0.025192	0.024791	0.017132	0.020695
80 µM	0.18967	0.41478	0.31664	0.25982	0.23076	0.21164	0.19807	0.030949	0.049657	0.038063	0.030674	0.045497	0.041068	0.02246
160 µM	0.37269	0.35133	0.28727	0.19798	0.14827	0.29247	0.14084	0.043626	0.041991	0.034714	0.022831	0.015953	0.020563	0.016026
	qN

## Sheet: Sheet2
			Days								SDE
Artemisinin	1	2	3	4	5	6	7
Control	0.5146	0.67687	0.60733	0.5952	0.61176	0.68669	0.62469	0.077942	0.053309	0.067736	0.067796	0.068711	0.042667	0.059778
40 µM	0.65884	0.65162	0.41729	0.39076	0.29611	0.26862	0.20416	0.058334	0.041922	0.052643	0.050025	0.054575	0.053862	0.060118
80 µM	0.66153	0.65051	0.55458	0.49231	0.3788	0.29202	0.24747	0.045032	0.063244	0.049504	0.045497	0.050144	0.055675	0.058518
160 µM	0.69947	0.70147	0.52671	0.36433	0.28382	0.14678	0.12129	0.049643	0.049832	0.047521	0.049787	0.052725	0.063219	0.063894
	qP

## Sheet: Sheet3
			Days								SDE
Artemisinin	1	2	3	4	5	6	7	1	2	3	4	5	6	7
Control	0.32964	0.43171	0.39142	0.38409	0.39951	0.43376	0.37427	0.065921	0.054074	0.060582	0.06073	0.061388	0.051728	0.056423
40 µM	0.42207	0.38591	0.20613	0.19098	0.15189	0.14282	0.11636	0.05621	0.05007	0.058552	0.05882	0.061213	0.061493	0.063551
80 µM	0.3638	0.41938	0.29907	0.25213	0.18662	0.15	0.12991	0.052376	0.05687	0.054657	0.055467	0.059052	0.061423	0.062741
160 µM	0.45587	0.4538	0.27173	0.17918	0.14204	0.09311	0.08444	0.053092	0.051698	0.055144	0.05933	0.061508	0.065018	0.065515
	qL
