# Supplementary material for: Characterization of Xanthophyll Pigments, Photosynthetic Performance, Photon Energy Dissipation, Reactive Oxygen Species Generation and Carbon Isotope Discrimination during Artemisinin-Induced Stress in Arabidopsis thaliana
Source: PLoS One. 2015 Jan 30;10(1):e0114826. doi: 10.1371/journal.pone.0114826 (PMC4312038; doi:10.1371/journal.pone.0114826)
Supplement: S1 File [file pone.0114826.s001.zip › S1 File/Fig 5.xls]

## Sheet: Sheet1
	Fig.5

## Sheet: Sheet2
					SE
			Control	120.75	4.573
	Artemisinin		40 µM	147.75	8.958
			80 µM	204.5	6.351
			160 µM	236	26.445

## Sheet: Sheet3
			SE
	Control	0.856	0.015
Artemisinin	40 µM	0.865	0.004
	80 µM	0.857	0.005
	160 µM	0.881	0.007
