# Supplementary material for: Characterization of Xanthophyll Pigments, Photosynthetic Performance, Photon Energy Dissipation, Reactive Oxygen Species Generation and Carbon Isotope Discrimination during Artemisinin-Induced Stress in Arabidopsis thaliana
Source: PLoS One. 2015 Jan 30;10(1):e0114826. doi: 10.1371/journal.pone.0114826 (PMC4312038; doi:10.1371/journal.pone.0114826)
Supplement: S1 File [file pone.0114826.s001.zip › S1 File/Fig 6.xls]

## Sheet: Sheet1
									(A)
									(B)
	Fig.6

## Sheet: Sheet2
		Mg	SDE
	Control	12480.1	572.689
	40 µM	11656.8	573.742
	80 µM	9844.17	838.723
	160 µM	10915.2	266.373
											Ca

## Sheet: Sheet3
		Fe	SDE
	Control	311.053	39.7829
	40 µM	127.869	23.1468
	80 µM	141.4	30.1078
	160 µM	118.915	5.98858
