# Supplementary material for: Characterization of Xanthophyll Pigments, Photosynthetic Performance, Photon Energy Dissipation, Reactive Oxygen Species Generation and Carbon Isotope Discrimination during Artemisinin-Induced Stress in Arabidopsis thaliana
Source: PLoS One. 2015 Jan 30;10(1):e0114826. doi: 10.1371/journal.pone.0114826 (PMC4312038; doi:10.1371/journal.pone.0114826)
Supplement: S1 File [file pone.0114826.s001.zip › S1 File/Fig 7.xls]

## Sheet: Sheet1
										(A)
										(B)
	Fig. 7

## Sheet: Sheet2
		Ca	SDE
	Control	19134	357.031
	40 µM	16849.5	414.182
	80 µM	15920.1	1374.87
	160 µM	17983.2	416.673

## Sheet: Sheet3
		Zn	SDE
	Control	42.6493	2.16096
	40 µM	41.9132	1.88298
	80 µM	42.2409	1.29255
	160 µM	45.068	0.689353
