# Supplementary material for: Characterization of Xanthophyll Pigments, Photosynthetic Performance, Photon Energy Dissipation, Reactive Oxygen Species Generation and Carbon Isotope Discrimination during Artemisinin-Induced Stress in Arabidopsis thaliana
Source: PLoS One. 2015 Jan 30;10(1):e0114826. doi: 10.1371/journal.pone.0114826 (PMC4312038; doi:10.1371/journal.pone.0114826)
Supplement: S1 File [file pone.0114826.s001.zip › S1 File/Fig 8.xls]

## Sheet: Sheet1
	Fig. 8

## Sheet: Sheet2
	0	40	80	160		SDE
Control
Artemisinin	107.23	87.24	68.11	66.3	2.89	3.68	6.32	4.51
