# Supplementary material for: Characterization of Xanthophyll Pigments, Photosynthetic Performance, Photon Energy Dissipation, Reactive Oxygen Species Generation and Carbon Isotope Discrimination during Artemisinin-Induced Stress in Arabidopsis thaliana
Source: PLoS One. 2015 Jan 30;10(1):e0114826. doi: 10.1371/journal.pone.0114826 (PMC4312038; doi:10.1371/journal.pone.0114826)
Supplement: S1 File [file pone.0114826.s001.zip › S1 File/Fig 9.xls]

## Sheet: Sheet1
	Fig. 9			(A)						(B)

## Sheet: Sheet2
		Artemisinin				SDE
	0	40	80	160
Control					0.05972	0.38509	0.44702	0.57209
Artemisinin	-36.8875	-35.8225	-35.8725	-35.2873

## Sheet: Sheet3
	Control	Artemisinin				SDE
	0	40	80	160
Treatment	29.99	28.85	28.9	28.28	0.063868	0.410903	0.476926	0.609776
